# Supplementary material for: Taxifolin Alleviates DSS-Induced Ulcerative Colitis by Acting on Gut Microbiome to Produce Butyric Acid
Source: Nutrients. 2022 Mar 3;14(5):1069. doi: 10.3390/nu14051069 (PMC8912346; doi:10.3390/nu14051069)
Supplement: Supplementary file 1 [file nutrients-14-01069-s001.zip]

Archive with 1 entries (1 files):
- nutrients-1540159-Supplementary.pdf
